# Supplementary material for: Molecular subtyping of acute myeloid leukemia through ferroptosis signatures predicts prognosis and deciphers the immune microenvironment
Source: Front Cell Dev Biol. 2023 Aug 24;11:1207642. doi: 10.3389/fcell.2023.1207642 (PMC10483833; doi:10.3389/fcell.2023.1207642)
Supplement: Supplementary file 1 [file Table2.XLSX]

## Sheet: Table S2
NSC#	coefficient	p-value	name	MOA
762	0.39	0.0023	Nitrogen mustard	A7,AlkAg
3088	0.3	0.021	Chlorambucil	A7,AlkAg
9706	0.26	0.045	Triethylenemelamine	A7,AlkAg
25154	0.32	0.013	Pipobroman	A7,AlkAg
32065	0.34	0.0075	Hydroxyurea	AM,Dr
36405	0.31	0.015	Chelerythrine	BCL2,PK:PRKCA,STK
752	0.33	0.0093	6-THIOGUANINE	Ds,IMPDH2,IMPDH
19893	0.3	0.022	Fluorouracil	Ds,Rs,TYMS
34521	0.27	0.036	Dexamethasone Decadron	Ho
19987	0.41	0.0011	Methylprednisolone	NonCan:Anti-inflammatory
92339	0.38	0.0026	Fluphenazine	NonCan:Psy
