# Supplementary material for: Molecular subtyping of acute myeloid leukemia through ferroptosis signatures predicts prognosis and deciphers the immune microenvironment
Source: Front Cell Dev Biol. 2023 Aug 24;11:1207642. doi: 10.3389/fcell.2023.1207642 (PMC10483833; doi:10.3389/fcell.2023.1207642)
Supplement: Supplementary file 2 [file Table1.XLS]

## Sheet: Table S1
Accession number	Database	Platform	Samples	Experiment type	PMID
GSE12417	GEO	GPL96	163	expression profiling by array	18716133
		GPL570	79	expression profiling by array
GSE37642		GPL96	422	expression profiling by array	23382473
		GPL570	140	expression profiling by array
GSE10358		GPL570	91	expression profiling by array	19651600
GSE106291		GPL18460	250	expression profiling by RNA-seq	29242298
TCGA-AML	TCGA	RAN-seq	151	expression profiling by RNA-seq	https://xenabrowser.net/
GSE106291	Vizome	RAN-seq	402	expression profiling by RNA-seq	30333627
